# Supplementary material for: Constitutive heterochromatin controls nuclear mechanics, morphology, and integrity through H3K9me3 mediated chromocenter compaction
Source: Nucleus. 2025 Apr 9;16(1):2486816. doi: 10.1080/19491034.2025.2486816 (PMC11988277; doi:10.1080/19491034.2025.2486816)
Supplement: Supplemental Material [file KNCL_A_2486816_SM1003.zip]

Archive with 4 entries (4 files):
- Supplemental Figure Caption.docx
- Supplemental Figure 1s.eps
- Supplemental Figure 3s.eps
- Supplemental Figure 2s.eps
